# Supplementary material for: The Dwindling Microbiota of Aerobic Vaginitis, an Inflammatory State Enriched in Pathobionts with Limited TLR Stimulation
Source: Diagnostics (Basel). 2020 Oct 28;10(11):879. doi: 10.3390/diagnostics10110879 (PMC7692151; doi:10.3390/diagnostics10110879)
Supplement: Supplementary file 1 [file diagnostics-10-00879-s001.zip]

Archive with 3 entries (2 files):
- Supplementary files/
- Supplementary files/Supplemental dataset.csv
- Supplementary files/Supplementary information_AV_020920 (1).docx
